# Supplementary material for: A new species of Amentotaxus (Taxaceae) from China, Vietnam, and Laos
Source: PhytoKeys. 2019 Aug 29;130:25–32. doi: 10.3897/phytokeys.130.33956 (PMC6728384; doi:10.3897/phytokeys.130.33956)
Supplement: XML Treatment for Amentotaxus hekouensis [file phytokeys.130.33956-treatment1.xml]

<!DOCTYPE tp:taxon-treatment
  PUBLIC "-//TaxonX//DTD Taxonomic Treatment Publishing DTD v0 20100105//EN" "tax-treatment-NSO.dtd">
<tp:taxon-treatment xmlns:tp="http://www.plazi.org/taxpub"><tp:treatment-meta><kwd-group><label>Taxon classification</label><kwd><named-content xmlns:xlink="http://www.w3.org/1999/xlink" content-type="kingdom">Plantae</named-content></kwd><kwd><named-content xmlns:xlink="http://www.w3.org/1999/xlink" content-type="order">Pinales</named-content></kwd><kwd><named-content xmlns:xlink="http://www.w3.org/1999/xlink" content-type="family">Taxaceae</named-content></kwd></kwd-group><mixed-citation publication-type="journal"><person-group><name><surname>Gao</surname><given-names>Lian-Ming</given-names></name><name><surname>Tan</surname><given-names>Shao-Lin</given-names></name><name><surname>Zhang</surname><given-names>Gui-Liang</given-names></name><name><surname>Thomas</surname><given-names>Philip</given-names></name></person-group><article-title>A new species of <italic><tp:taxon-name><tp:taxon-name-part taxon-name-part-type="genus" reg="Amentotaxus">Amentotaxus</tp:taxon-name-part></tp:taxon-name></italic> (<tp:taxon-name><tp:taxon-name-part taxon-name-part-type="family">Taxaceae</tp:taxon-name-part></tp:taxon-name>) from China, Vietnam, and Laos</article-title><source>PhytoKeys</source><day>29</day><month>8</month><year>2019</year><volume>130</volume><fpage>25</fpage><lpage>32</lpage><pub-id pub-id-type="doi">10.3897/phytokeys.130.33956</pub-id></mixed-citation></tp:treatment-meta><tp:nomenclature><tp:taxon-name><object-id xmlns:xlink="http://www.w3.org/1999/xlink" content-type="arpha" xlink:type="simple">BF626FA0F2735B619274F4CFD6ADEA0D</object-id>
            <tp:taxon-name-part taxon-name-part-type="genus" reg="Amentotaxus">Amentotaxus</tp:taxon-name-part>
            <tp:taxon-name-part taxon-name-part-type="species" reg="hekouensis">hekouensis</tp:taxon-name-part>
            <object-id xmlns:xlink="http://www.w3.org/1999/xlink" content-type="ipni" xlink:type="simple">urn:lsid:ipni.org:names:60479341-2</object-id>
          </tp:taxon-name><tp:taxon-authority>L.M. Gao</tp:taxon-authority><tp:taxon-status xmlns:xlink="http://www.w3.org/1999/xlink" xlink:type="simple">sp. nov.</tp:taxon-status><xref ref-type="fig" rid="F2">Figs 2</xref><xref ref-type="fig" rid="F3">, 3</xref><xref ref-type="table" rid="T1">, Table 1</xref></tp:nomenclature><tp:treatment-sec sec-type="diagnosis" id="SECID0E5JAC"><title>Diagnosis.</title><p><italic><tp:taxon-name><tp:taxon-name-part taxon-name-part-type="genus" reg="Amentotaxus">Amentotaxus</tp:taxon-name-part> <tp:taxon-name-part taxon-name-part-type="species" reg="hekouensis">hekouensis</tp:taxon-name-part></tp:taxon-name></italic> L.M. Gao resembles <italic><tp:taxon-name><tp:taxon-name-part taxon-name-part-type="genus" reg="Amentotaxus">A.</tp:taxon-name-part> <tp:taxon-name-part taxon-name-part-type="species" reg="argotaenia">argotaenia</tp:taxon-name-part></tp:taxon-name></italic> (Hance) Pilg., but differs in its larger leaf size (8–12.5 cm × 0.9–1.4 cm), long acuminate leaf apex, leaf margin flat with slightly wavy, stomatal bands white or greenish-white with 25–30 rows, stomatal bands equal or slight narrower than marginal bands; pollen-cone racemes borne 1–2, cones in 12–16 pairs, microsporophylls 6–8, each with 4–6 pollen sacs.</p><!--PageBreak --><!--PageBreak --></tp:treatment-sec><tp:treatment-sec sec-type="material" id="SECID0E3KAC"><title>Type.</title><p>CHINA. Yunnan: Honghe, Hekou County, Nanxi Town, Longyinchong village, <named-content xmlns:xlink="http://www.w3.org/1999/xlink" content-type="dwc:verbatimCoordinates" xlink:type="simple"><named-content content-type="geo-json" specific-use="{&#34;type&#34;:&#34;Point&#34;,&#34;coordinates&#34;:[104.019861,22.685806]}" id="NCID0EFLAC" xlink:type="simple">22°41'8.9"N, 104°01'11.5"E</named-content></named-content>, 926 m alt., 16 April 2016 (with male cone), <italic>G. L. Zhang, GLM-164271</italic> (holotype: KUN!; isotypes: KUN!)</p></tp:treatment-sec><tp:treatment-sec sec-type="description" id="SECID0EMLAC"><title>Morphological description.</title><p>Small tree to 4–5 m tall; branch cylindric or subtetragonal, grey; leafy branchlets ascending or sub-erect, broadly rectangular to oblong-elliptic in outline, 6–12 × 11–20 cm, axis green in 1<sup>st</sup> year, greenish-yellow in 2<sup>nd</sup> and 3<sup>rd</sup> years, quadrangular or subterete in cross section. Leaves borne at 50–80° to branchlet axis, distichous, twisted at the short petiolate or nearly sessile base, petiole 2–4 mm long, almost opposite, 4–6 leaf pairs on each branchlet; leaves leathery, thin, linear or linear-lanceolate, 8–12.5 × 0.9–1.4 cm, straight, slightly falcate at the apex, cuneate at base, asymmetric, apex long acuminate, leaf margin flat or slightly down-curved, usually slightly wavy; leaf marginal band dark green in fresh, yellowish-green in dry, 2.5–3.2 mm wide; stomatal bands white or greenish-white, 2.1–3.0 mm wide, equal or slight narrower (&gt; 3/4) to marginal bands, 25–30 rows, densely arranged; midvein slight sunken or flat adaxially, raised abaxially, 1.2–2.0 mm wide, narrower than the stomatal bands and marginal bands, green, same colour as the branchlet. Male-cone racemes borne 1–2, ca. 8.0 cm long; cones in 12–16 pairs, ovoid, cones at base maturing earlier than those at apex; microsporophylls 6–8, peltate, each with 4–8 pollen sacs. Ovulate cone and mature seed unknown. Male cones maturing March to April.</p><fig id="F2" position="float" orientation="portrait"><object-id xmlns:xlink="http://www.w3.org/1999/xlink" content-type="doi" xlink:type="simple">10.3897/phytokeys.130.33956.figure2</object-id><object-id xmlns:xlink="http://www.w3.org/1999/xlink" content-type="arpha" xlink:type="simple">16A7FC0D5D5F5468BCA8D4BB02551B06</object-id><label>Figure 2.</label><caption><p><italic><tp:taxon-name><tp:taxon-name-part taxon-name-part-type="genus" reg="Amentotaxus">Amentotaxus</tp:taxon-name-part> <tp:taxon-name-part taxon-name-part-type="species" reg="hekouensis">hekouensis</tp:taxon-name-part></tp:taxon-name></italic> L.M. Gao (from the holotype, drawn by Ling Wang). <bold>A</bold> Branchlets with male cone <bold>B</bold> pollen sacs.</p></caption><graphic xmlns:xlink="http://www.w3.org/1999/xlink" xlink:href="phytokeys-130-025-g002.jpg" position="float" orientation="portrait" xlink:type="simple" id="oo_327584.jpg"><uri content-type="original_file" xlink:type="simple">https://binary.pensoft.net/fig/327584</uri></graphic></fig><fig id="F3" position="float" orientation="portrait"><object-id xmlns:xlink="http://www.w3.org/1999/xlink" content-type="doi" xlink:type="simple">10.3897/phytokeys.130.33956.figure3</object-id><object-id xmlns:xlink="http://www.w3.org/1999/xlink" content-type="arpha" xlink:type="simple">89E2FCD830AB5B9A8E1E2240509AE18B</object-id><label>Figure 3.</label><caption><p><italic><tp:taxon-name><tp:taxon-name-part taxon-name-part-type="genus" reg="Amentotaxus">Amentotaxus</tp:taxon-name-part> <tp:taxon-name-part taxon-name-part-type="species" reg="hekouensis">hekouensis</tp:taxon-name-part></tp:taxon-name></italic> L.M. Gao. <bold>A</bold> Habitat <bold>B</bold> habit <bold>C</bold> branchlet with adaxial leaves <bold>D</bold> branchlet with abaxial leaves <bold>E</bold> young shoot <bold>F</bold> branchlet and male cone racemes with microsporophylls <bold>G</bold> male cone racemes <bold>H</bold> microsporophylls and pollen sacs.</p></caption><graphic xmlns:xlink="http://www.w3.org/1999/xlink" xlink:href="phytokeys-130-025-g003.jpg" position="float" orientation="portrait" xlink:type="simple" id="oo_327585.jpg"><uri content-type="original_file" xlink:type="simple">https://binary.pensoft.net/fig/327585</uri></graphic></fig></tp:treatment-sec><tp:treatment-sec sec-type="material" id="SECID0E3NAC"><title>Additional specimens examined.</title><p>CHINA. Yunnan: Hekou County, Nanxi Town, 20 Sept 2006, <italic>L. M. Gao et al. GLM-06209</italic> (KUN!); ibid., 20 Oct 2012, <italic>L.M. Gao GLM-123943</italic> (KUN!), ibid., 31 Jan 2016, <italic>L. M. Gao et al. GLM-164258, GLM-164259</italic> (KUN!), ibid., 21 Oct. 2001, <italic>Y. M. Shui et al. 15078</italic> (KUN); Funing County, Long-may, 24 April 1940, <italic>C.W. Wang 88812</italic> (KUN); Malipo County, 4 Jan. 1940, <italic>C.W. Wang 86175</italic> (KUN). Vietnam. Lao Cai: Muong Khuong, Nam Chay commune, Moi village, 21 Nov. 2009, <italic>CKF team CKF250</italic> (KUN, CPC, CMBG); Hoa Binh: Mai Chau, Pa Co commune, 3 Dec. 2003, <italic>S.G. Wu et al</italic>. <italic>WP413</italic> (KUN). Laos. Xiang Khouang: Phak Leung Mt., Tanh village, Dec. 2008, <italic>X. Gong GX-5</italic> (KUN).</p></tp:treatment-sec><tp:treatment-sec sec-type="distribution" id="SECID0EWOAC"><title>Distribution and ecology.</title><p><italic><tp:taxon-name><tp:taxon-name-part taxon-name-part-type="genus" reg="Amentotaxus">Amentotaxus</tp:taxon-name-part> <tp:taxon-name-part taxon-name-part-type="species" reg="hekouensis">hekouensis</tp:taxon-name-part></tp:taxon-name></italic> L.M. Gao has only been found in small disjunct areas in China (Funing, Malipo and Hekou County, Yunnan Province), Vietnam (Muong Khuong, Lao Cai Province; Mai Chau, Hoa Binh Province) and Laos (Xiang Khouang) (Figure <xref ref-type="fig" rid="F4">4</xref>). It is confined to the montane evergreen forest on lime<!--PageBreak --><!--PageBreak -->stone mountains at elevations between 850 and 1200 (-1750) m. In part of its distribution along the border between China and Vietnam, it is sympatric with <italic><tp:taxon-name><tp:taxon-name-part taxon-name-part-type="genus" reg="Amentotaxus">A.</tp:taxon-name-part> <tp:taxon-name-part taxon-name-part-type="species" reg="yunnanensis">yunnanensis</tp:taxon-name-part></tp:taxon-name></italic>.</p><fig id="F4" position="float" orientation="portrait"><object-id xmlns:xlink="http://www.w3.org/1999/xlink" content-type="doi" xlink:type="simple">10.3897/phytokeys.130.33956.figure4</object-id><object-id xmlns:xlink="http://www.w3.org/1999/xlink" content-type="arpha" xlink:type="simple">DB41F4E0D77A55B9BD51F9EECA141425</object-id><label>Figure 4.</label><caption><p>Geographical distribution of <italic><tp:taxon-name><tp:taxon-name-part taxon-name-part-type="genus" reg="Amentotaxus">Amentotaxus</tp:taxon-name-part> <tp:taxon-name-part taxon-name-part-type="species" reg="hekouensis">hekouensis</tp:taxon-name-part></tp:taxon-name></italic> L. M. Gao.</p></caption><graphic xmlns:xlink="http://www.w3.org/1999/xlink" xlink:href="phytokeys-130-025-g004.jpg" position="float" orientation="portrait" xlink:type="simple" id="oo_327586.jpg"><uri content-type="original_file" xlink:type="simple">https://binary.pensoft.net/fig/327586</uri></graphic></fig><table-wrap id="T1" position="float" orientation="portrait"><label>Table 1.</label><caption><p>Morphological character comparison amongst the three regional <italic><tp:taxon-name><tp:taxon-name-part taxon-name-part-type="genus" reg="Amentotaxus">Amentotaxus</tp:taxon-name-part></tp:taxon-name></italic> species.</p></caption><table id="TID0EUGAE" rules="all"><tbody><tr><th rowspan="1" colspan="1">Characters</th><th rowspan="1" colspan="1">
                    <italic><tp:taxon-name><tp:taxon-name-part taxon-name-part-type="genus" reg="Amentotaxus">A.</tp:taxon-name-part> <tp:taxon-name-part taxon-name-part-type="species" reg="hekouensis">hekouensis</tp:taxon-name-part></tp:taxon-name></italic>
                  </th><th rowspan="1" colspan="1">
                    <italic><tp:taxon-name><tp:taxon-name-part taxon-name-part-type="genus" reg="Amentotaxus">A.</tp:taxon-name-part> <tp:taxon-name-part taxon-name-part-type="species" reg="argotaenia">argotaenia</tp:taxon-name-part></tp:taxon-name></italic>
                  </th><th rowspan="1" colspan="1">
                    <italic><tp:taxon-name><tp:taxon-name-part taxon-name-part-type="genus" reg="Amentotaxus">A.</tp:taxon-name-part> <tp:taxon-name-part taxon-name-part-type="species" reg="yunnanensis">yunnanensis</tp:taxon-name-part></tp:taxon-name></italic>
                  </th></tr><tr><td rowspan="1" colspan="1">Length of leaf</td><td rowspan="1" colspan="1">8–12.5 cm</td><td rowspan="1" colspan="1">2–11 cm</td><td rowspan="1" colspan="1">3.5–10 cm</td></tr><tr><td rowspan="1" colspan="1">Width of leaf</td><td rowspan="1" colspan="1">9–14 mm</td><td rowspan="1" colspan="1">5–11 mm</td><td rowspan="1" colspan="1">8–12 mm</td></tr><tr><td rowspan="1" colspan="1">Texture of leaves</td><td rowspan="1" colspan="1">thin, leathery</td><td rowspan="1" colspan="1">thick, leathery</td><td rowspan="1" colspan="1">thick, leathery</td></tr><tr><td rowspan="1" colspan="1">Apex of the leaves</td><td rowspan="1" colspan="1">long acuminate</td><td rowspan="1" colspan="1">rounded to sharply triangular</td><td rowspan="1" colspan="1">obtuse or tapered</td></tr><tr><td rowspan="1" colspan="1">Width of stomatal bands</td><td rowspan="1" colspan="1">2.1–3.0 mm</td><td rowspan="1" colspan="1">1–2 mm</td><td rowspan="1" colspan="1">3–4 mm</td></tr><tr><td rowspan="1" colspan="1">No. rows of each stomatal band</td><td rowspan="1" colspan="1">25–30</td><td rowspan="1" colspan="1">15–25</td><td rowspan="1" colspan="1">ca. 40</td></tr><tr><td rowspan="1" colspan="1">Ratio of stomatal band/marginal band</td><td rowspan="1" colspan="1">0.75–1</td><td rowspan="1" colspan="1">&lt; 1</td><td rowspan="1" colspan="1">&gt; 2</td></tr><tr><td rowspan="1" colspan="1">Colour of marginal band</td><td rowspan="1" colspan="1">bright green in fresh</td><td rowspan="1" colspan="1">Yellowish-green</td><td rowspan="1" colspan="1">Yellowish-green in fresh</td></tr><tr><td rowspan="1" colspan="1">No. raceme per male cone</td><td rowspan="1" colspan="1">1–2</td><td rowspan="1" colspan="1">2–4 (10)</td><td rowspan="1" colspan="1">4–6</td></tr></tbody></table></table-wrap></tp:treatment-sec><tp:treatment-sec sec-type="phenology" id="SECID0EMGAE"><title>Phenology.</title><p>Male cones of <italic><tp:taxon-name><tp:taxon-name-part taxon-name-part-type="genus" reg="Amentotaxus">Amentotaxus</tp:taxon-name-part> <tp:taxon-name-part taxon-name-part-type="species" reg="hekouensis">hekouensis</tp:taxon-name-part></tp:taxon-name></italic> mature in March to April; seeds have not been seen so far.</p></tp:treatment-sec><tp:treatment-sec sec-type="etymology" id="SECID0E4GAE"><title>Etymology.</title><p>The specific epithet refers to the type location in Hekou County.</p></tp:treatment-sec><tp:treatment-sec sec-type="conservation status" id="SECID0ECHAE"><title>Conservation status.</title><p>Several surveys have been carried out in this region since 2006 and only a few small trees of the new species are known. <italic><tp:taxon-name><tp:taxon-name-part taxon-name-part-type="genus" reg="Amentotaxus">Amentotaxus</tp:taxon-name-part> <tp:taxon-name-part taxon-name-part-type="species" reg="hekouensis">hekouensis</tp:taxon-name-part></tp:taxon-name></italic> occurs in small and isolated patches of forests at very low densities. All the known localities are subject to degradation from surrounding agriculture and forest clearance. Given its montane habitat, the new species may also be susceptible to the impacts of climate change. The combination of a restricted, fragmented distribution with very limited Area of Occupancy, small population size and habitat conversion and destruction throughout its range indicate that its IUCN status should be Endangered under Criterion B2ab(ii,iii) (<xref ref-type="bibr" rid="B6">IUCN 2016b</xref>).</p></tp:treatment-sec><ref-list><ref id="B6"><mixed-citation xmlns:xlink="http://www.w3.org/1999/xlink" xlink:type="simple"><institution xlink:type="simple">IUCN</institution> (<year>2016b</year>) Guidelines for Using the IUCN Red List Categories and Criteria, version 12 (February 2016). <ext-link xlink:type="simple" ext-link-type="uri" xlink:href="http://www.iucnredlist.org/documents/RedListGuidelines.pdf">http://www.iucnredlist.org/documents/RedListGuidelines.pdf</ext-link> [downloaded 6 May 2016]</mixed-citation></ref></ref-list></tp:taxon-treatment>
